# Supplementary material for: Development of Analytical Strategies for the Determination of Olive Fruit Bioactive Compounds Using UPLC-HRMS and HPLC-DAD. Chemical Characterization of Kolovi Lesvos Variety as a Case Study
Source: Molecules. 2021 Nov 26;26(23):7182. doi: 10.3390/molecules26237182 (PMC8659053; doi:10.3390/molecules26237182)
Supplement: Supplementary file 1 [file molecules-26-07182-s001.zip]

Archive with 1 entries (1 files):
- molecules-1460133-SI.pdf
